# Supplementary material for: Unveiling Conformational States of CDK6 Caused by Binding of Vcyclin Protein and Inhibitor by Combining Gaussian Accelerated Molecular Dynamics and Deep Learning
Source: Molecules. 2024 Jun 5;29(11):2681. doi: 10.3390/molecules29112681 (PMC11174096; doi:10.3390/molecules29112681)
Supplement: Supplementary file 1 [file molecules-29-02681-s001.zip]

Archive with 1 entries (1 files):
- molecules-3025128-supplementary.pdf
